# Supplementary material for: The II–I Phase Transition Behavior of Butene-1 Copolymers with Hydroxyl Groups
Source: Polymers (Basel). 2021 Apr 16;13(8):1315. doi: 10.3390/polym13081315 (PMC8074023; doi:10.3390/polym13081315)
Supplement: Supplementary file 1 [file polymers-13-01315-s001.zip]

Archive with 1 entries (1 files):
- polymers-1172774-supplementary.pdf
